# Supplementary material for: Design, Radiosynthesis and Preliminary Biological Evaluation in Mice of a Brain-Penetrant 18F-Labelled σ2 Receptor Ligand
Source: Int J Mol Sci. 2021 May 21;22(11):5447. doi: 10.3390/ijms22115447 (PMC8196714; doi:10.3390/ijms22115447)
Supplement: Supplementary file 1 [file ijms-22-05447-s001.zip]

Archive with 1 entries (1 files):
- ijms-1214463-supplementary.pdf
